# Supplementary material for: Adjustment of the Structure of the Simplest Amino Acid Present in Nature—Glycine, toward More Environmentally Friendly Ionic Forms of Phenoxypropionate-Based Herbicides
Source: Int J Mol Sci. 2023 Jan 10;24(2):1360. doi: 10.3390/ijms24021360 (PMC9863448; doi:10.3390/ijms24021360)
Supplement: Supplementary file 1 [file ijms-24-01360-s001.zip]

Archive with 1 entries (1 files):
- ijms-2138884-supplementary.pdf
